# Supplementary material for: Comparing Efficacy of Erlotinib and Bevacizumab Combination with Erlotinib Monotherapy in Patients with Advanced Non-Small Cell Lung Cancer (NSCLC): A Systematic Review and Meta-Analysis
Source: Diseases. 2023 Oct 23;11(4):146. doi: 10.3390/diseases11040146 (PMC10594499; doi:10.3390/diseases11040146)
Supplement: Supplementary file 1 [file diseases-11-00146-s001.zip]

Archive with 2 entries (2 files):
- Supplimentary Figure S1.pdf
- Supplimentary Table S1.pdf
